# Supplementary material for: Evaluating the impact of COVID-19 on routine childhood immunizations coverage in Zambia
Source: PLOS Glob Public Health. 2024 Jul 30;4(7):e0003407. doi: 10.1371/journal.pgph.0003407 (PMC11288450; doi:10.1371/journal.pgph.0003407)
Supplement: S1 File — (R) [file pgph.0003407.s009.R]

#Load Required R Packages
library(readr)
BCGPLosGlobHealth <- read_csv("C:/Users/KELVIN/Desktop/BCGPLosGlobHealth.csv")
malaria <- read_csv("C:/Users/KELVIN/Desktop/malaria.csv")
data<- read.csv("C:/Users/KELVIN/Desktop/malaria.csv")
# Install packages required for the analysis (uncomment if needed)
#
install.packages("lmtest") 
install.packages("Epi")
install.packages("tsModel") 
install.packages("vcd")

# load the packages
library(foreign) 
library(tsModel)
library(sandwich)
library("lmtest") 
library("Epi")
library("splines") 
library("vcd")

library(dplyr)
library(ggplot2)
library(BSDA)
library(magrittr)
library(tidyr)
library(knitr) 
library(dplyr)
library(lmtest)
library(tsModel)
library(splines)
library(tidyverse)
install.packages("psych")
library(psych)
library(vcd)
library(Epi)
library(tsModel)
library(splines)
library(zoo)
library(janitor)
library(foreign)
install.packages("doBy")
library("psych")
library(sandwich)
#This dataset includes the following variables:

year
month
time = elapsed time since the start of the study
bcg = count of vaccination episodes per month (the outcome)
covid_19 = covid_19 (the intervention) coded 0 before intervention, 1 after
stdpop = expected percentage of standardised population

#Checking the TREND of bcg
data <- data %>%
  mutate(moyr = as.yearmon(paste(year, month), '%Y %m'))
data %>% 
  group_by(moyr) %>% 
  summarise(rate = cases/stdpop*10^5) %>%
  ggplot(aes(x=moyr, y=rate)) +
  geom_line() +
  ylim(0, 1) +
  labs(x = 'Month and Year', y='Monthly rate per 100000 Population', title = 'Malaria Incidence by month and year, Zambia 2018-2023') +
  theme_classic()

#compute the standardized rates
data$rate <- with(data, cases/stdpop*10^5)
# Table
# #tabulate bcg before and after the start of COVID-19
summary(data$cases[data$covid19==0])  
summary(data$cases[data$covid19==1])

#Mean monthly rate per 100,000 pop: bcg
summary(data$rate[data$covid19==0])
summary(data$rate[data$covid19==1])

#Summary Statistics
data %>%
  gather(Variable, Value) %>%
  group_by(Variable) %>%
  summary(n = n(),
          Mean = mean(Value),
          SD = sd(Value),
          Median = median(Value),
          IQR = IQR(Value),
          Min = min(Value),
          Max = max(Value)) %>%
  knitr::kable()

#aLTERNATIVELY
#BCG Rates Before and After COVID-19
data %>%
  mutate(Period = case_when(covid19 == 0 ~ "1. Before COVID-19",
                            covid19 == 1 ~ "2. After COVID-19")) %>%
  select(Period, cases, rate) %>%
  gather(Variable, Value, -Period) %>%
  group_by(Period, Variable) %>%
  summarize(n = n(),
            Mean = mean(Value),
            SD = sd(Value),
            Median = median(Value),
            IQR = IQR(Value),
            Min = min(Value),
            Max = max(Value)) %>%
  knitr::kable()

#Examining the data is an important first step. Looking at the pre-intervention trend can give an indication of how stable the trend is over time, 
#whether a linear model is likely to be appropriate, and whether there appears to be a seasonal trend.
#Scatter plot

plot(data$rate,type="n",ylim=c(0,1),xlab="Year", ylab="Monthly vaccine doses administered per 100,000 children", bty="l",xaxt="n")
rect(26,0,72,1,col=grey(0.9),border=F)
points(data$rate[data$covid19==0],cex=0.7)
axis(1,at=0:6*12,labels=F)
axis(1,at=0:5*12+12,tick=F,labels=2018:2023)
title("Malaria mortality by month and year, Zambia 2018-2023")

#Poisson Regression Model
#In step 2 (main paper) we chose a step change model and we also used a Poisson model as we are using count data. In order to do this we model the count data directly (rather than the rate which doesn't follow a Poisson distribution), using the population (log transformed) as an offset variable in order to transform back to rates.

model1 <- glm(cases~ offset(log(stdpop)) + covid19 + time, family=poisson, data)
summary(model1)
summary(model1)$dispersion
round(ci.lin(model1,Exp=T),3)
exp(coef(model1))
mean(measles1)
#The exponentiated intercept is the BCG rate in March 2020, and in this example is about 200 per 10,000.
#The exponentiated covid19 effect is a rate ratio, and in this example the ban multiplied the Vaccination rate by 0.89 (a reduction).
#The expected Vaccination rate after the pandemic would be 0.89 * 200 = 178 per 10,000.

#Add predictions from the Poisson model to the graph
datanew <- data.frame(stdpop=mean(data$stdpop),covid19=rep(c(0,1), c(260,460)),
                      time= 1:720/10, month=rep(1:120/10,6))

pred1 <- predict(model1, type="response", datanew)/mean(data$stdpop) * 10^5

plot(data$rate, type="n", ylim=c(0,1), xlab="Month and Year", ylab="Monthly rate per 100,000 population", bty="l", xaxt="n")
rect(26, 0, 72, 1, col=grey(0.9), border=F)
points(data$rate,cex=.7, pch=16, col="dodgerblue4")
axis(1, at=0:6*12, labels=F)
axis(1, at=0:5*12+12, tick=F, labels=2018:2023)
lines((1:720/10), pred1, col="darkgoldenrod3", lwd=2)
title("Malaria Incidence by month and year, Zambia 2018-2023")

#To plot the counterfactual scenario we create a data frame as if COVID-19 (the intervention) had never been implemented

datanew <- data.frame(stdpop=mean(data$stdpop), covid19=0,time=1:720/10,
                      month=rep(1:120/10,6))

pred1b <- predict(model1, datanew, type="response") / mean(data$stdpop) * 100000

plot(data$rate, type="n", ylim=c(0,1), xlab="Month and Year", ylab="Monthly rate per 1000 population", bty="l", xaxt="n")
rect(26, 0, 72, 1, col=grey(0.9), border=F)
points(data$rate,cex=0.7, pch=16, col="dodgerblue4")
axis(1, at=0:6*12, labels=F)
axis(1, at=0:5*12+6, tick=F, labels=2018:2023)
lines((1:720/10), pred1, col="darkgoldenrod3", lwd=2)
lines(datanew$time, pred1b, col="darkgoldenrod3", lty=2)
title("Malaria Incidence by month and year, Zambia 2018-2023")

#Return the data frame to the scenario including the intervention
datanew <- data.frame(stdpop = mean(data$stdpop),
                      covid19 = rep(c(0, 1), c(260,460)),
                      time = 1:720/10,
                      month = rep(1:120/10, 6))

#Methodological Issues
#Overdispersion: Quasi-Poisson model
#In the model above we have not allowed for overdispersion - in order to do this we can use a quasipoisson model, which allows the variance to be proportional rather than equal to the mean.

model2 <- glm(cases ~ offset(log(stdpop)) + covid19 + time, 
              family=quasipoisson, data)
summary(model2)
exp(coef(model1))
summary(model2)$dispersion
round(ci.lin(model2,Exp=T),3)

#Model checking and autocorrelation
#Check the residuals by plotting against time
res2 <- residuals(model2,type="deviance")
plot(data$time, res2, ylim=c(-5,10), pch=19, cex=0.7, col=grey(0.6), main="Residuals over time", ylab="Deviance residuals", xlab="Date")
abline(h=0, lty=2, lwd=2)

#Further check for autocorrelation by examining the autocorrelation and partial autocorrelation functions
acf(res2)
pacf(res2)

#Adjusting for seasonality
#There are various ways of adjusting for seasonality - here we use harmonic terms specifying the number of sin and cosine pairs to include (in this case 2) and the length of the period (12 months)

model3 <- glm(cases ~ offset(log(stdpop)) + covid19 + time + harmonic(month,2,12), 
              family=quasipoisson, data)
summary(model3)
exp(coef(model3))
hist(data$measles1)
mean(data$measles1)
var(data$measles1)
summary(model3)$dispersion

round(ci.lin(model3,Exp=T),3)

#EFFECTS
ci.lin(model3,Exp=T)["covid19",5:7]

#Taking into account seasonality of the BCG rate, the COVID-19 effect was a rate ratio of 0.885 (slightly bigger reduction)

#TREND
exp(coef(model3)["time"]*12)
time 

#Taking into account seasonality of the BCG rate, the BCG rate was being multiplied by about 1.07 each year, a long-term temporal trend.
#We again check the model and autocorrelation functions
res3 <- residuals(model3,type="deviance")
plot(res3,ylim=c(-5,10),pch=19,cex=0.7,col=grey(0.6),main="Residuals over time",
     ylab="Deviance residuals",xlab="Date")
abline(h=0,lty=2,lwd=2)

acf(res3)
pacf(res3)

#Predict and plot of the seasonally adjusted model#
pred3 <- predict(model3, type="response", datanew) / mean(data$stdpop) * 100000

plot(data$rate, type="n", ylim=c(0,1.5), xlab="Month and Year", ylab="Monthly rate per 100000 population", bty="l", xaxt="n")
rect(26, 00, 72, 1.5, col=grey(0.8), border=F)
points(data$rate, cex=0.7, pch=16, col="dodgerblue4")
axis(1, at=0:6*12, labels=F)
axis(1, at=0:5*12+12, tick=F, labels=2018:2023)
lines(1:720/10, pred3, col="darkgoldenrod3", lwd=2)
title("Malaria mortality by month and year, Zambia 2018-2023")

# it is sometimes difficult to clearly see the change graphically in the
#   seasonally adjusted model, therefore it can be useful to plot a straight
#   line representing a 'deseasonalised' trend
# this can be done by predicting all the observations for the same month, in
#   this case we use June
pred3b <- predict(model3,type="response",transform(datanew,month=4))/
  mean(data$stdpop)*100000

#this can then be added to the plot as a dashed line
lines(1:720/10,pred3b,col="darkgoldenrod3",lty=2, las = 3)
legend ("topleft", legend=c("Linear effect", "Seasonally adjusted effect"), col=c("darkgoldenrod3", "darkgoldenrod3"), lty=2:1, cex=0.7, bty="n", inset=0.015)


################################################################################
# additional material
##################################################################
data$rate <- with(data, bcg/stdpop*100)
# add a change-in-slope
# we parameterize it as an interaction between centered time and covid19 indicator
model4 <- glm(cases ~ offset(log(stdpop)) + covid19+
+time + I(time-26):covid19 +
                harmonic(month,2,12),  family=quasipoisson, data)
summary(model4)
exp(coef(model4))
round(ci.lin(model4,Exp=T),3)
exp(cbind(RR = coef(model4), confint(model4)))
# predict and plot the 'deseasonalised' trend
# compare it with the step-change only model


# test if the change-in-slope improve the fit
# the selected test here is an F-test, which accounts for the overdispersion,
#   while in other cases a likelihood ratio or wald test can be applied
anova(model3,model4,test="F")
# not surprisingly, the p-value is similar to that of the interaction term

# Breusch-Godfrey test for autocorrelation
bgtest(model4)
bgtest(model4, order=12) # p= 0.04

# Accounting for autocorrelation using a sandwich estimator

# Stand covariance matrix (returned by 'vcov' or as a component of 'summary')
vcov(model4)[1:3,1:3]
summary(model4)$cov.scaled[1:3,1:3]

# Standard estimates
summary(model4)
coeftest(model4)
install.packages("lmtest")
library(lmtest)
install.packages("sandwich")
library(sandwich)

# Covariance matrix, accounting for heteroskedascity and autocorrelation
vcov(model4)[1:3,1:3]
vcovHAC(model4)[1:3,1:3]

# 'Robust' estimates using the function vcovHAC in 'coeftest'
coeftest(model4)
coeftest(model4,vcov=vcovHAC)

# 95% CIs must be calculated by hand: step change
coef <- coef(model4 )["covid19"]
se <- sqrt(vcovHAC(model4)["covid19","covid19"])
c(RR=exp(coef),ll=exp(coef-qnorm(0.975)*se),ul=exp(coef+qnorm(0.975)*se))

# 95% CIs must be calculated by hand: trend change 
coef2 <- coef(model4)["time"]
se2 <- sqrt(vcovHAC(model4)["time","time"])
c(RR=exp(coef2),ll=exp(coef2-qnorm(0.975)*se2),ul=exp(coef2+qnorm(0.975)*se2))

# 95% CIs must be calculated by hand: trend change during COVID-19
coef2 <- coef(model4)["covid19:I(time - 26)"]
se2 <- sqrt(vcovHAC(model4)["covid19:I(time - 26)","covid19:I(time - 26)"])
c(RR=exp(coef2),ll=exp(coef2-qnorm(0.975)*se2),ul=exp(coef2+qnorm(0.975)*se2))
